# Supplementary material for: consensusDE: an R package for assessing consensus of multiple RNA-seq algorithms with RUV correction
Source: PeerJ. 2019 Dec 13;7:e8206. doi: 10.7717/peerj.8206 (PMC6913255; doi:10.7717/peerj.8206)
Supplement: Table S2 [file peerj-07-8206-s002.xlsx]

## Sheet: Airway_statistics
RUV?	NO	YES
Intersect	0.017319	0.0136413
Union	0.0186915	0.0141319
EdgeR	0.0213319	0.0156259
voom	0.0169322	0.0131895
DEseq2	0.0179572	0.0132122
EdgeR (unique)	0.0392964	0.0274766
voom (unique)	0.0124761	0.00778035
DEseq2 (unique)	0.0190395	0.0119075

## Sheet: Airway_blant_altman
	Mean Bias		upperLOA		lowerLOA
	nonRUV	RUV	nonRUV	RUV	nonRUV	RUV
voom vs DEseq2	0.0132896	0.00577209	0.172507	0.124228	-0.145928	-0.112684
voom vs edgeR	0.00987416	0.00239424	0.169973	0.120942	-0.150225	-0.116154
DEseq2 vs edgeR	-0.0034154	-0.00337784	0.00837253	0.0129871	-0.0152033	-0.0197428

## Sheet: Simulated_blant_altman
	3 replicates							5 replicates
	Mean Bias		upperLOA		lowerLOA			Mean Bias		upperLOA		lowerLOA
	nonRUV	RUV	nonRUV	RUV	nonRUV	RUV		nonRUV	RUV	nonRUV	RUV	nonRUV	RUV
voom vs DEseq2	0.00176725	0.00844782	0.184609	0.150914	0.182863	0.153943		0.00216372	0.00537649	0.154902	0.140333	0.153696	0.138083
voom vs edgeR	0.000987136	0.00861934	0.184411	0.147197	0.183121	0.150546		0.000858423	0.00424831	0.154593	0.139765	0.15376	0.137935
DEseq2 vs edgeR	0.00170314	0.00172468	0.00685319	0.0197101	0.00646493	0.0193899		0.00190338	0.00191832	0.00381913	0.00557154	0.0036857	0.0051517

## Sheet: Simulated_statistics
	Set size (3 replicates)		Set size (5 replicates)		JC (3 replicates)		JC (5 replicates)		FDR (3 replicates)		FDR (5 replicates)		F1 (3 replicates)		F1 (5 replicates)		ACC (3 replicates)		ACC (5 replicates)
RUV?	NO	YES	NO	YES	NO	YES	NO	YES	NO	YES	NO	YES	NO	YES	NO	YES	NO	YES	NO	YES
Intersect	303.6	280.8	413.8	411.8	-	-	-	-	0.0490737	0.0384028	0.0404878	0.0429426	0.72167	0.694771	0.872798	0.868362	0.977707	0.976245	0.988415	0.988034
Union	464.2	468.8	501.1	505.1	0.654028	0.598976	0.825783	0.815284	0.181123	0.191782	0.137343	0.145674	0.791196	0.784779	0.86705	0.862001	0.979912	0.97919	0.986721	0.98616
EdgeR	449.6	462.2	481.8	487.6	0.675267	0.607529	0.858863	0.844545	0.16099	0.184683	0.104758	0.116449	0.797313	0.785988	0.882119	0.875728	0.980793	0.979451	0.988455	0.987753
voom	304	281.9	415.5	413.1	0.998684	0.996098	0.995908	0.996853	0.0493513	0.0389729	0.0420166	0.0437872	0.722057	0.6961	0.873371	0.8691	0.977727	0.976315	0.988445	0.988084
DEseq2	438.1	415.5	492	492.8	0.692993	0.675812	0.841057	0.835633	0.165376	0.156504	0.130909	0.136539	0.782011	0.76818	0.865514	0.860552	0.979601	0.97882	0.986691	0.98619

## Sheet: Simulated LogFC SD
	logFC SD (3 replicates)		logFC SD (5 replicates)
RUV?	NO	YES	NO	YES
Intersect	0.0106961	0.00847376	0.0111793	0.00987347
Union	0.0153613	0.0147527	0.0133837	0.0127418
EdgeR	0.0153928	0.0146684	0.0136074	0.0127709
voom	0.0107237	0.00863237	0.011432	0.0100224
DEseq2	0.0141043	0.0133204	0.0128609	0.0119349
EdgeR (unique)	0.0252083	0.0242447	0.0282377	0.0284181
voom (unique)	0.0315325	0.0534435	0.0637778	0.0864323
DEseq2 (unique)	0.0216793	0.0232337	0.0215604	0.0225059
